# Supplementary material for: Multiple loss-of-function mutations of carotenoid cleavage dioxygenase 4 reveal its major role in both carotenoid level and apocarotenoid composition in flue-cured mature tobacco leaves
Source: Sci Rep. 2023 Aug 10;13:12992. doi: 10.1038/s41598-023-39692-4 (PMC10415294; doi:10.1038/s41598-023-39692-4)
Supplement: Supplementary file 2 — Supplementary Information 2. [file 41598_2023_39692_MOESM2_ESM.xlsx]

## Sheet: Table S1
		NtCCD4-S	NtCCD4-T1	NtCCD4-T2	N.sylvestris	N.tomentosiformis	Tomato	Potato	Arabidopsis	Rice
	NtCCD4-S	-	0.96	0.95	1	0.96	0.83	0.65	0.65	0.58
	NtCCD4-T1	-	-	0.95	0.96	1	0.82	0.66	0.66	0.57
	NtCCD4-T2	-	-	-	0.95	1	0.82	0.65	0.64	0.55
	Supplementary Table S1. Amino acid sequence identity among tobacco, tomato, potato, Arabidopsis and rice CCD4 proteins. Percentages (%) of amino acid identities are shown.
															-
																-

## Sheet: Table S2
			Stages
			1	2	3	4	5	6	7	8	9	10
		Dry-bulb temperature (°C)	36	38	40	43	45	47	50	53	55	68
		Wet-bulb temperature (°C)	36	36	37	37	37	37	40	40	40	40
		Times (h)	12	22	20	15	14	8	7	4	2	27
		Supplementary Table S2. Flue-curing protocol for leaves taken from the lower stalk used in this study.

## Sheet: Table S3
		Primer	Sequence (5’ − 3’)	Used for	Notes
		For genotyping
		NtCCD4-S-F	TCATCTTCTCCTTCTCTTAAA	Genotyping of ntccd4-s-1
		NtCCD4-S-R	CGGAGAATACATTTGGCAA	Genotyping of ntccd4-s-1
		NtCCD4-T1-F	TCATCTTCTCTTGCTCTTAAG	Genotyping of ntccd4-t1-1 and -2
		NtCCD4-T1-R	CAGAGAATACATTTGGGAT	Genotyping of ntccd4-t1-1 and -2
		NtCCD4-T2-1795-F	AGTAGAGCCATCGTTTCC	Genotyping of ntccd4-t2-1
		NtCCD4-T2-1795-R	GGATTGAACTGTCCCGCA	Genotyping of ntccd4-t2-1
		NtCCD4-T2-799-F	GGATGGTGAGCAGACAAC	Genotyping of ntccd4-t2-2
		NtCCD4-T2-799-R	AATTACCTAGTCGTTCCG	Genotyping of ntccd4-t2-2
		NtCCD4-T2-1352-F	CAAACTCCAGCGGAGATA	Genotyping of ntccd4-t2-3
		NtCCD4-T2-1352-R	GGCACGCCACTATGCAAT	Genotyping of ntccd4-t2-3
		For Plasmid construction
		NtCCD4-F1GW	CACCGCGTACATCCGAAATGGCCC	Construction of NtCCD4-RNAi	additional CACC at 5' end
		NtCCD4-R1GW	AGTTTGCCTCCGAATAAAGC	Construction of NtCCD4-RNAi
		For quantitative RT-PCR*
		NtCCD4-T1-Fv1	CTCCCAACACATCATCTTCTCTTG	Quantitative RT-PCR (TaqMan)
		NtCCD4-T1-Rv1	TAGGGTGATGGGGTTGGCTT	Quantitative RT-PCR (TaqMan)
		NtCCD4-T1-Pv1	f-AGGCCACAAACCACTACTAGAACAAAACCAC-t†	Quantitative RT-PCR (TaqMan)
		elfa_TMF_ver2	CTAAGGGTGCTGCCAGCTTT	Quantitative RT-PCR (TaqMan)
		elfa_TMR_ver2	GTCAAGCACTGGAGCATATCCA	Quantitative RT-PCR (TaqMan)
		elfa_TMP_ver2	v-ATCATGAACCATCCAGGACAGATTGG-t†	Quantitative RT-PCR (TaqMan)
		Supplementary Table S3. Primers and probes used in this study. *F, R and T respectively indicate forward, reverse (primers) and TaqMan probes. †, f, v and t respectively indicate the fluorescence labels, FAM, VAM and TAMRA.

## Sheet: Table S4
	Compounds	Retention time (m)	Moleculer Weight	Precursor ione (Q1)	Product ione (Q3)	Fragmentor voltage (V)	Collision energy (eV)
	Neoxanthin	4.4	600.4	600.4	582.4	130	11
	Violaxanthin	4.8	600.4	601.4	221.2	100	20
	trans-retinol (IS)	5.2	286.2	269.4	95.1	50	5
	Antheraxanthin	7	584.4	584.4	492.4	160	10
	Zeaxanzhin	8.9	568.4	568.4	476.4	150	12
	Lutein	9	568.4	568.4	476.4	170	15
	a-cryptoxanthin	13.5	552.4	552.4	460.4	150	10
	b-cryptoxanthin	13.8	552.4	552.4	460.3	80	15
	Lycopene	16.6	536.4	536.4	444.5	105	11
	a-carotene	21.7	536.4	536.4	444.2	100	20
	b-carotene	22.6	536.4	536.4	444.9	170	15
	Supplementary Table S4. Parameters for selected reaction monitoring (SRM) transitions for carotenoid analysis.

## Sheet: Table S5
	Compounds	Retention time (m)	Semi-quantitation ion	Characteristic ion
	1,3-Dimethoxybenzene (IS)	9.8	138	109, 95
	b-Cyclocitral	11.6	137	153123
	b-Damascenone	18.1	69	190121
	b-Damascone	19.5	177	192123
	Oxo-eduran-II	21.2	193	208109
	Oxo-eduran-I	22.4	193	208109
	8,9-Dihydrotheaspirone	22.7	108	206150
	b-Ionone	22.9	177	192
	Dihydroactinidiolide	23.6	111	180137
	Megastigmatrienone (1)/MEG5	26.3	190	175147
	Megastigmatrienone (2)/MEG1	27.3	190	175147
	3-Hydroxy-b-damascone	28.8	175	193208
	Megastigmatrienone (4)/MEG4	28.8	190	175147
	Megastigmatrienone (3)/MEG3	29.5	190	175147
	3-Hydroxy-7,8-dehydro-b-ionol	29.9	193	208175
	3-Oxo-a-ionol	30.3	108	152
	3-Hydroxy-5,6-epoxy-b-ionol	31.6	125	208,43
	Blumenol C	33	135	210150
	4-(3-Hydroxybuthylidene)-3,5,5-trimethyl-2-cyclohexene-1-one	33.5	149	164
	Blumenol A	37.1	124	168135
	Supplementary Table S5. Parameters for selected ion monitoring (SIM) for apocarotenoid analysis. Megastigmatrienone isomers were cited from Slaghenaufi et al.
